# Supplementary material for: Emission Profiles of Volatiles during 3D Printing with ABS, ASA, Nylon, and PETG Polymer Filaments
Source: Molecules. 2022 Jun 14;27(12):3814. doi: 10.3390/molecules27123814 (PMC9229569; doi:10.3390/molecules27123814)
Supplement: Supplementary file 1 [file molecules-27-03814-s001.zip]

Archive with 1 entries (1 files):
- molecules-1763099-supplementary.pdf
